# Supplementary material for: The IAA-Producing Rhizobacterium Bacillus sp. SYM-4 Promotes Maize Growth and Yield
Source: Plants (Basel). 2025 May 23;14(11):1587. doi: 10.3390/plants14111587 (PMC12158203; doi:10.3390/plants14111587)
Supplement: Supplementary file 1 [file plants-14-01587-s001.zip]

Archive with 1 entries (1 files):
- plants-3625633-supplementary.pdf
